# Supplementary material for: SEVEN IN ABSENTIA Ubiquitin Ligases Positively Regulate Defense Against Verticillium dahliae in Gossypium hirsutum
Source: Front Plant Sci. 2021 Oct 29;12:760520. doi: 10.3389/fpls.2021.760520 (PMC8586545; doi:10.3389/fpls.2021.760520)
Supplement: Supplementary Table 1 — The primers used in this study. [file Table_1.xlsx]

## Sheet: Supplementary Table 1
Supplementary Table 1. The primers used in this study.
Experiment	Primer name	Primer sequence
Quantitative real-time PCR analysis	qF-GhSINA1	CGTCCTTACAATTGCCCCTA
	qR-GhSINA1	TCGTGCATGTCGACCTTATG
	qF-GhSINA2	TCACAGGTGACATCCCCA
	qR-GhSINA2	AAGCTTCAAAATGCAAGCA
	qF-GhSINA3	TCATAGAAAGGTGCGTGACAGT
	qR-GhSINA3	CACTGCTCTTTCCATATCCTTCC
	qF-GhSINA4	ACAACTTGGGATGCCCAGAA
	qR-GhSINA4	GCCAGTATGCATGTCCACCT
	qF-GhSINA5	GATGAGGCCGAGGCTAGGAA
	qR-GhSINA5	CCCCGCCAGAGAAGAAAAGT
	qF-GhSINA6	GAGAAGGTAGCCGAGTCGC
	qR-GhSINA6	ACTATACGGGCGATACCTGC
	qF-GhSINA7	GGTTTTCAGTTGCTTTGGTCA
	qR-GhSINA7	CCTCAAGGCTGTAGCTGTAGTTC
	qF-GhSINA8	CTATTACAGCAAACTCAAACACG
	qR-GhSINA8	CTCAAATGGGCAACAAGGA
	qF-GhSINA9	ACTTCTGGAATGTCCTGTTTGT
	qR-GhSINA9	CCGATTGTGTACCCTTGTTT
	qF-GhSINA10	CTAACTGTATTTCATTGTTTTGGTCA
	qR-GhSINA10	TCTCTTATGCTTCTCGGGGTG
	qF-GhSINA11	TGCTTCTCTTGAGCTTCCC
	qR-GhSINA11	AACATTGATACTCGTGTTTTGG
	qF-GhSINA12	TTTAGGTGGAAATCTTGGAGCA
	qR-GhSINA12	CTTACAAATCGAACATACAGTGTGG
	F-Histone3	GACACCAACCTTTGCGCGAT
	R-Histone3	AGCGACTGATCCACACTTCTG
RT-PCR analysis	F-RT-GhSINA7	CTTCCACAGAACGAAGACCG
	R-RT-GhSINA7	ATTCTGACCCAGCATAAGGGC
	F-RT-GhSINA8	TGCTCCGGCTGCTAGTGTC
	R-RT-GhSINA8	CAGCCGGTGTGCATGTCG
	F-RT-GhSINA9	GCACCACCAGTGTCCATGAAC
	R-RT-GhSINA9	GCAACCAGAATGCATGTCAACC
	F-Actin2	ACTCTCCCGCTATGTATGTCG
	R-Actin2	GTCCAGCAAGGTCAAGACGG
Construction of bait and prey vector for yeast two-hybrid system	AF-GhSINA7	GAGGCCAGTGAATTCATGGCATCTGGGAATCCTT
	AR-GhSINA7	GAGCTCGATGGATCCTCACTGCTCTTTCCATATCCTT
	BF-GhSINA7	ATGGAGGCCGAATTCATGGCATCTGGGAATCCTT
	BR-GhSINA7	CAGGTCGACGGATCCTCACTGCTCTTTCCATATCCTT
	AF-GhSINA8	GAGGCCAGTGAATTCATGGAGTCGGATACTATCGAGTG
	AR-GhSINA8	GAGCTCGATGGATCCGTTTGGTATGCACATGTTGGC
	BF-GhSINA8	ATGGAGGCCGAATTCATGGAGTCGGATACTATCGAGTG
	BR-GhSINA8	CAGGTCGACGGATCCGTTTGGTATGCACATGTTGGC
	AF-GhSINA9	GAGGCCAGTGAATTCATGGAATTTGATAGCATTGATTG
	AR-GhSINA9	GAGCTCGATGGATCCTTAACTGCAGAGGTTGGGTATG
	BF-GhSINA9	ATGGAGGCCGAATTCATGGAATTTGATAGCATTGATTG
	BR-GhSINA9	CAGGTCGACGGATCCTTAACTGCAGAGGTTGGGTATG
Construction of MBP-GhSINA7, MBP-GhSINA8 and MBP-GhSINA9 expression vector	MF-GhSINA7	GGAAGGATTTCAGAATTCGGATCCATGGCATCTGGGAATCCTTTTTTTG
	MR-GhSINA7	AACGACGGCCAGTGCCAAGCTTTCACTGCTCTTTCCATATCCTTCCTG
	MF-GhSINA8	GGAAGGATTTCAGAATTCGGATCCATGGAGTCGGATACTATCGAG
	MR-GhSINA8	AACGACGGCCAGTGCCAAGCTTTTAGTTTGGTATGCACATGTTGG
	MF-GhSINA9	GGAAGGATTTCAGAATTCGGATCCATGGAATTTGATAGCATTGATTGTATG
	MR-GhSINA9	AACGACGGCCAGTGCCAAGCTTTTAACTGCAGAGGTTGGGTATGC
Construction of recombinant vector for subcellular localization	F-eGFP-GhSINA7	CACGGGGGACTCTTGAGGATCCATGGCATCTGGGAATCCTTTTTTTG
	R-eGFP-GhSINA7	CCCTTGCTCACCATGAGCTCCTGCTCTTTCCATATCCTTCCTG
	F-eGFP-GhSINA8	CACGGGGGACTCTTGAGGATCCATGGAGTCGGATACTATCGAGTG
	R-eGFP-GhSINA8	CCCTTGCTCACCATGAGCTCGTTTGGTATGCACATGTTGGCATC
	F-eGFP-GhSINA9	CACGGGGGACTCTTGAGGATCCATGGAATTTGATAGCATTGATTGT
	R-eGFP-GhSINA9	CCCTTGCTCACCATGAGCTCACTGCAGAGGTTGGGTATGC
Construction of overexpression vector of GhSINA7, GhSINA8 and GhSINA9	1F-GhSINA7	CACGGGGGACTCTTGAGGATCCATGGCATCTGGGAATCCTTTTTTTG
	1R-GhSINA7	CTAGCTTTGTATATCACTGCAGTCACTGCTCTTTCCATATCCTTCC
	1F-GhSINA8	CACGGGGGACTCTTGAGGATCCATGGAGTCGGATACTATCGAGTG
	1R-GhSINA8	CTAGCTTTGTATATCACTGCAGTTAGTTTGGTATGCACATGTTGGC
	1F-GhSINA9	CACGGGGGACTCTTGAGGATCCATGGAATTTGATAGCATTGATTGT
	1R-GhSINA9	CTAGCTTTGTATATCACTGCAGTTAACTGCAGAGGTTGGGTATGC
Construction of VIGS expression vector of GhSINA7, GhSINA8 and GhSINA9	VF-GhSINA7	AAGGTTACCGAATTCGAACTGTTGGAATGCCCTGTTT
	VR-GhSINA7	CTCGGTACCGGATCCCATAACGATGGTTGAAGGTGCT
	VF-GhSINA8	AAGGTTACCGAATTCTGTTTTGGTCAGTATTTCTGCCT
	VR-GhSINA8	CTCGGTACCGGATCCTGTTGTTCCTTCCATATTCGTC
	VF-GhSINA9	AAGGTTACCGAATTCTGTGTCACCTGCGGTTCACTC
	VR-GhSINA9	CTCGGTACCGGATCCAGGAAAGATCTCCGGGCATC
Fungal biomass analysis	ITS1-F	AAAGTTTTAATGGTTCGCTAAGA
	STVE1-R	CTTGGTCATTTAGAGGAAGTAA
Note: The nucleotides highlighted in red indicate the enzyme site for plasmid constructions.
