# Supplementary material for: SEVEN IN ABSENTIA Ubiquitin Ligases Positively Regulate Defense Against Verticillium dahliae in Gossypium hirsutum
Source: Front Plant Sci. 2021 Oct 29;12:760520. doi: 10.3389/fpls.2021.760520 (PMC8586545; doi:10.3389/fpls.2021.760520)
Supplement: Supplementary Table 2 — Protein sequences used in this study. [file Table_2.xlsx]

## Sheet: Supplementary Table 2
Supplementary Table 2. Protein sequences used in this study.
Species	Gene name	Locus ID	Protein sequence
G. hirsutum	GhSINA1A	GH_A01G1361	MAPGGSACKEVESYPAVADYAIATTTPESNSMTTKSSFGFVGKHGIQSNNGVYELLECPVCKNLMYPPIHQCPNGHTLCLNCKNRVRNCCPSCRYDLGNIRCLALEKFVESLELPCKYHSLGCHEILPYYSKLKHKQHCRFRPYNCPYAGSDCSITGDIPTLIAHLKDDHKVDMHDGCTFNHRYVKSNPQEVEHATWMLTVFKCFGKQFCLHFEAFQIGMVPVYMAFLRFMGDDSEAKKFGYCLEVGANGRKLTWQGIPRSIRDGHRKVRDSQDGLVIQRNLALHFSGGDRQELKLRVSGRIWKEA
	GhSINA1D	GH_D01G1446	MAPEGSACKEVESYPAVADYAIATTKPESNSMTTKSSFGFVGKHGIQSNNGVYELLECPVCKNLMYPPIHQSPNGHTSCLNCKNRVHNCCPSCRYDLGNIRCLALERFAESLELPCKYHSLGCHEILPYYSKLKHEQHCQFRPYNCPYAGSDCSITGDIPTLIAHLKDDHKVDMHDGCTFNHRYVKLNPHEVENATWMLTVFKCFGKQFCLHFEAFQMGMAPVYMAFLRFMGDDSEAKKFSYCLEVGANGRKLTWQGIPRSIRDSHRKVRDSQDGLVVQRNLALYFSGGDRQELKLRVTGRIWKEA
	GhSINA2A	GH_A01G2066	MAPGGSACKEVIESHSPVADYDIASAKSESNNATSTTTTTTMKTSVNLVGKHGIHSNNGVYELLECPVCTNLMYPPIHQCPNGHTLCSNCKIRVHNCCPTCRYDLGNIRCLALEKVAESLELPCKYQNLGCQDIFPYYSKLKHEQHCRFRPYNCPYAGSDCSVTGDIPTLVSHLKDDHKVDMHDGCTFNHRYVKSNPHEVENATWMLTVFNCFGRQFCLHFEAFQLGMAPVYMAFLRFMGDDNEAKKFSYSLEVGANGRKLIWQGIPRSIRDSHRKVRDSQDGLVIQRNLALYFSGGDRQELKLRVTGRIWKEE
	GhSINA2D	GH_D01G2150	MAPGGNACKEVIESHSPVADYDIASAKSESNNATSTTTTATMKTSVNLVGKHGIHSNNGVYELLECPVCTNLMYPPIHQCPNGHTLCSNCKIRVHNCCPTCRYDLGNIRCLALEKVAESLELPCKYQNLGCQDIFPYYSKLKHEQHCRFRPYNCPYAGSDCSVTGDIPTLVSHLKDDHKVDMHDGCTFNHRYVKSNPHEVENATWMLTVFNCFGRQFCLHFEAFQLGMAPVYMAFLRFMGDDNEAKKFSYSLEVGANGRKLIWQGIPRSIRDSHRKVRDSQDGLVIQRNLALYFSGGDRQELKLRVTGRIWKEE
	GhSINA3A	GH_A05G2831	MASVNPFFDDLQSKPEVIDPPQNEDIMDCEAVNDPTQAAIKPNVTVSSSVRELLECPVCLNAMYPPIHQCSNGHTLCSGCKPRVHNRCPTCRHELGNIRCLALEKVAASLELPCKYQSFGCIGIYPYYSKLKHESQCSYRPYSCPYAGSECTVIGDIPYLVAHLKDDHKVDMHNGSTFNHRYVKSNPHEVENATWMLTVFSCFGQYFCLHFEAFQLGISPVYIAFLRFMGDDNEAKNYSYSLEVGGNGRKMIWQGVPRSIRDSHRKVRDSFDGLIIQRNMALFFSGGDRKELKLRVTGRIWKEQ
	GhSINA3D	GH_D05G2848	MASVNPFFDDLQSKPEVIDPPQNEDIMDCEAVNDPTQAAIKPNVTVSSNVRELLECPVCLNAMYPPIHQCSNGHTLCSGCKPRVHNRCPTCRHELGNIRCLALEKVAASLELPCKYQSFGCIGIYPYYSKLKHESQCSYRPYSCPYAGSECTVIGDIPYLVAHLKDDHKVDMHNGSTFNHRYVKSNPHEVENATWMLTVFSCFGQYFCLHFEAFQLGISPVYIAFLRFMGDDNEAKNYSYSLEVGGNGRKMIWQGVPRSIRDSHRKVRDSFDGLIIQRNMALFFSGGDRKELKLRVTGRIWKEQ
	GhSINA4A	GH_A08G1122	MEFDNIECVSTTDGMNEDEIHHHNLQHPHPHHAHHQFSSSKPHNATNTTNNGNTTTNNIVGPTAIAPATSVHELLECPVCTNSMYPPIHQCHNGHTICSTCKTRVQHRCPTCRQELGDIRCLALEKVAESLEMPCKYYNLGCPEIFPYYSKLKHEAMCNYRPYNCPYAGSECSVVGDIPFLVGHLRDDHKVDMHTGCTFNHRYVKSNPREVENATWMLTVFHCFGQYFCLHFEAFQLGMAPVYMAFLRFMGDETEARNYSYSLEVGANGRKLIFEGTPRSIRDSHRKVRDSHDGLIIQRNMALFFSGGDRKELKLRVTGKVWKEQQNPDTGVCIPNLCS
	GhSINA4D	GH_D08G1106	MEFDNIEYVSTTDGINEDEIHHHNLQHPHPHHAHHQFSSSKPHNATNTTNNGNTTTNNIVGPTAIAPATSVHELLECPVCTNSMYPPIHQCHNGHTICSTCKTRVHHRCPTCRQELGDIRCLALEKVAESLEMPCKYYNLGCPEIFPYYSKLKHEAMCNYRPYNCPYAGSECSVVGDIPFLVGHLRDDHKVDMHTGCTFNHRYVKSNPREVENATWMLTVFHCFGQYFCLHFEAFQLGMAPVYMAFLRFMGDETEARNYSYSLEVGANGRKLIFEGTPRSIRDSHRKVRDSHDGLIIQRNMALFFSGGDRKELKLRVTGRVWKEQQNPDTGVCIPNLCS
	GhSINA5A	GH_A09G1996	MEYDNIECVSSIDGLNEDEIHHHNLHHPNPHHGHHPFSSSKPHNATNNANNSNMVNNIVGATGITPATSVHELLECPVCTNSMYPPIHQCQNGHTLCSTCKARVHNQCPTCRSELGDIRCLALEKVAESLELPCKYYNLGCPEIFPYYSKLKHEAACNFRPYNCPYAGSECSVVGDIPFLVAHLRDDHKVDMHTGCTFNHRYVKSNPREVENATWMLTVFHSFGQYFCLHFEAFQLGMAPVYMAFLRFMGDEAEARNYSYSLEVGANGRKLTWEGTPRSIRDSHRKVRDSHDGLIIQRNMALFFSGGDRKELKLRVTGRVWKEQQNPDAGPCIQNLCS
	GhSINA5D	GH_D09G1943	MEYDNIECVSSIDGLNEDEIHHHNLHHPNPHHGHHPFSSSKPHNATNNANNSNMANNSNMANNIVGATGITPATSVHELLECPVCTNSMYPPIHQCQNGHTLCSTCKARVHNQCPTCRSELGDIRCLALEKVAESLELPCKYYNLGCPEIFPYYSKLKHEAACNFRPYNCPYAGSECSVVGDIPFLVAHLRDDHKVDMHTGCTFNHRYVKSNPREVENATWMLTVFHSFGQYFCLHFEAFQLGMAPVYMAFLRFMGDEAEARNYSYSLEVGANGRKLTWEGTPRSIRDSHRKVRDSHDGLIIQRNMALFFSGGDRKELKLRVTGRVWKEQQNPDAGPCIQNLCS
	GhSINA6A	GH_A10G1993	MAPGGGSCKEVIESRVTFSDYDMATSSADLRGSPLRKTATALSGNLGSTSMNDVHELLECPVCVNLMYPPIYQCPNGHTVCSTCKTRVHNCCPTCRNELGNIRCLALEKVAESLELPCSYQILGCHDIFPYYSKLKHEKNCRYRPYSCPYAGAECSVTGDIPFLVMHLKNDHRVDMHDGCTFNHRYVKSNPHEVENATWMLTVFNCFGRQFCLHFEAFHIGMAPVYMAFLRFMGDEDEARQFSYSLEVGGSGRKFMWQGVPRSIRDSHRKVRDSQDGLIIQRNLALYFSGGDRQELKLKVAGRIWKEQ
	GhSINA6D	GH_D10G2094	MAPGGGSCKEVIESRVTFSDYDMATSSADLRGSPLRKTATALSGNLGSTSMNDVHELLECPVCVNLMYPPIYQCPNGHTVCSTCKTRVHNCCPTCRNELGNIRCLALEKVAESLELPCSYQILGCHDIFPYYSKLKHEKNCRYRPYSCPYAGAECSVTGDIPFLVMHLKNDHKVDMHDGCTFNHRYVKSNPHEVENATWMLTVFNCFGRQFCLHFEAFHIGMAPVYMAFLRFMGDEDEARQFSYSLEVGGSSRKFMWQGVPRSIRDSHRKVRDSQDGLIIQRNLALYFSGGDRQELKLKVAGRIWKEQ
	GhSINA7A	GH_A10G2005	MASGNPFFDDLRSKPEVIDLPQNEDRLDSESVNEPTQTTTKPNLIVSSNVRELLECPVCLNAMYPPIHQCLNGHTLCSGCKPRVHNRCPTCRHELGNIRCLALEKVAASLELPCKYQSYGCVGIYPYYSKLKHESQCSYRPYSCPYAGSECTVVGDIPFLVAHLKDDHKVDMHSGSTFNHRYVKSNPHEVENATWMLTVFSCFGQYFCLHFEAFQLGMAPVYIAFLRFMGDDNEAKNYSYSLEVGGNGRKLIWQGVPRSIRDSHRKVRDSFDGLIIQRNMALFFSGGDRKELKLRVTGRIWKEQ
	GhSINA7D	GH_D10G2105	MASGNPFFDDLRSKPEVIDLPQNEDRLDSESVNEPTQTATKPNLIVSSNVRELLECPVCLNAMYPPIHQCLNGHTLCSGCKPRVHNRCPTCRHELGNIRCLALEKVAASLELPCKYQSYGCVGIYPYYSKLKHESQCSYRPYSCPYAGSECTVVGDIPFLVAHLKDDHKVDMHSGSTFNHRYVKSNPHEVGNATWMLTVFSCFGQYFCLHFEAFQLGMAPVYIAFLRFMGDDDEAKNYSYSLEVGGNGRKLIWQGVPRSIRDSHRKVRDSFDGLIIQRNMALFFSGGDRKELKLRVTGRIWKEQ
	GhSINA8Aa	GH_A11G0143	MESDTIECVSSIDEIVEDHEIPHHNLLHHPHPRHAPHHQFSSSKPHHNGTNNVNSISNIVGPTAIAPAASVHELLECPVCTNSMYPPIHQCHNGHTLCSTCKIRVHNRCPTCRQELGDIRCLALEKVAESLELPCKYYKLGCPETFPYYSKLKHEGICIYRPYNCPYAGSECSVVGDIPFLVAHLRDDHKVDMHTGCTFNHRYVKSNPREVENATWMLTVFHCFGQYFCLHFEAFQLGMAPVYMAFIRFMGDETEARNYSYSLEVGANGRKLIWESAPRSIRDSHRKVRDSHDGLIIQRNMALFFSGGDRKELKLRVTGRIWKEQQNPDANMCIPN
	GhSINA8Da	GH_D11G0144	MESDSIECVSSIDEIVEDHEILHHNIQHHPHPRHAPHHQFSSSKPHHNGTNNVNSISNIVGPTAIAPAASVHELLECPVCTNSMYPPIHQCHNGHTLCSTCKIRVHNRCPTCRQELSDIRCLALEKVAESLELPCKYYKLGCPEIFPYYSKLKHEGICIYRPYNCPYAGSECSVVGDIPFLVAHLRDDHKVDMHTGCTFNHRYVKSNPREVENATWMLTVFHCFGQYFCLHFEAFQLGMAPVYMAFIRFMGDETEARNYSYSLEVGANGRKLIWEGTPRSIRDSHRKVRDSHDGLIIQRNMALFFSGGDRKELKLRVTGRIWKEQQNPDANMCIPN*
	GhSINA9A	GH_A11G1008	MEFDSIDCMTSSDVIDDDDEIHHHNQLSSLLKSHSNNGSSNSIVSPAVHSSTTSVHELLECPVCTNSMYPPIHQCHNGHTLCSTCKTRVHNRCPTCRQELGDIRCLALEKVAESLELPCKYTSLGCPEIFPYYSKLKHEALCNFRPYNCPYAGSECTVVGGIPFLVAHLRDDHKVDMHSGCTFNHRYVKSNPREVENATWMLTVFHCYGQYFCLHFEAFQLGMAPVYMAFLRFMGDEVESRNYSYSLEVGGNGRKLIWEGTPRSIRDSHRKVRDSHDGLIIQRNMALFFSGGDRKELKLRVTGRIWKEQQNPEGGACIPNLCS
	GhSINA9D	GH_D11G1039	MEFDSIDCMTSSDVIDDDDEIHHHNQLSSLLKSHSNNGSSNSIVSPAVHSSTTSVHELLECPVCTNSMYPPIHQCHNGHTLCSTCKTRVHNRCPTCRQELGDIRCLALEKVAESLELPCKYTSLGCPEIFPYYSKLKHEALCNFRPYNCPYAGSECTVVGGIPFLVAHLRDDHKVDMHSGCTFNHRYVKSNPREVENATWMLTVFHCYGQYFCLHFEAFQLGMAPVYMAFLRFMGDEVESRNYSYSLEVGGNGRKLIWEGTPRSIRDSHRKVRDSHDGLIIQRNMALFFSGGDRKELKLRVTGRIWKEQQNPEGGACIPNLCS
	GhSINA10A	GH_A12G1288	MESDSIDCMASSDVMDDDEIHHHQLSSSLSKTHSNNGNSNNSTLSSAVHASTTSVHELLECPVCTNSMYPPIHQCHNGHTLCSTCKTRVHNRCPTCRQELGDIRCLALEKVAESLELPCKYMSLGCPEIFPYYSKLKHEALCNFRPYSCPYAGSECAVVGDIPFLVTHLRDDHKVDMHSGCTFNHRYVKSNPQEVENAIWMLTVFHCFGQYFCLHFEAFQLGVAPVYMAFLRFMGDEIEARNYSYSLEVGGNGRKLTWEGTPRSIRDSHRKVRDSHDGLIIQRNMALFFSGGDRKELKLRVTGRIWKEQQNPEGGACIPNLCS
	GhSINA10D	GH_D12G1306	MESDSIDCMASSDVMDDDEIHHHQLSSSLSKTHSNNGNSNNSSLSSAVHPSTTSVHELLECPVCTNSMYPPIHQCHNGHTLCSTCKTRVHNRCPTCRQELGDIRCLALEKVAESLELPCKYMSLGCPEIFPYYSKLKHEALCNFRPYSCPYAGSECAVVGDIPFLVTHLRDDHKVDMHSGCTFNHRYVKSNPQEVENATWMLTVFHCFGQYFCLHFEAFQLGVAPVYMAFLRFMGDEIEARNYSYSLEVGGNGRKLIWEGTPRSIRDSHRKVRDSHDGLIIQRNMALFFSGGDRKELKLRVTGRIWKEQQNPEGGACIPNLCS
	GhSINA11A	GH_A13G0050	MDTSMASGNPSFDDLQNKGEAIDHPQNEDTMDCESLNISSQAAVKPNGTVSSSVRELLECPVCCNSMYPPILQCLNGHTLCSGCKPKVDNRCPTCRHELGNIRCLALEKLAASLELPCKYQSFGCNGIYPYYSKPKHEYQCSYRPYGCPYAGSECTVIGDIPHLVAHLKDDHKVDMHNGCTFNHRYVKSNPHEVENATWMLTVFSCFGQYFCLHFEAFHIGLAPVYIAFLRFMGDNNEAKNYSYSLEVGGNGRKLIWQGVPRSIRDSHRKVRDSFDGLIIQRNMALFFSGGDRKELKLRVTGRIWKEQ
	GhSINA11D	GH_D13G0048	MDTSMASGNPFFDDLQNKGEAIDHPQNEDIMDCESLNIPSQAAVKPNGTVSSSVRELLECPVCCNSMYPPILQCLNGHTLCSGCKPKVDNRCPTCRHELGNIRCLALEKLAASLELPCKYQSFGCNGIYPYYSKPKHEYQCSYRPYGCPYAGSECTVIGDIPHLVAHLKDDHKVDMHNGCTFNHRYVKSNPHEVENATWMLTVFSCFGQYFCLHFEAFHIGLAPVYIAFLRFMGDNNEAKNYSYSLEVGGNGRKLIWQGVPRSIRDSHRKIRDSFDGLIIQRNMALFFSGGDRKELKLRVTGRIWKEQ
	GhSINA12A	GH_A13G0056	MAPGGGICKDVIESRITFAEYDMATSSAELRGSPLRKAATSLGGNLGATSTNDVHELLECPVCLNLMYPPIYQCPNGHTVCSICKARVHNSCPTCRNELGNIRCLALEKVAESLELPCRYQILGCHDIFPYYSKLKHEKNCRYRPYNCPYAGAECSVTGDIPFLVMHLKNDHKVDMHDGCTFNHRYVKSNPHEVENATWMLTVFNCFGRQFCLHFEAFHIGMAPVYMAFLRFMGDEDEARQFSYSLEVGGYGRKVIWQGVPRSIRDSHRKVRDSQDGLIIQRNLALFFSGGDRQELKLKVAGRIWKEQ
	GhSINA12D	GH_D13G0053	MAPGGGICKDVIESRVTFAEYDMATSSAELRGSPLRKAATSLGGNLGATSTNDVHELLECPVCLNLMYPPIYQCPNGHTVCSICKARVHNSCPTCRNELGNIRCLALEKVAESLELPCRYQILGCHDIFPYYSKLKHEKNCRYRPYHCPYAGAECSVTGDIPFLVMHLKNDHKVDMHDGCTFNHRYVKSNPHEVENATWMLTVFNCFGRQFCLHFEAFHIGMAPVYMAFLRFMGDEDEARQFSYSLEVGGYGRKVIWQGVPRSIRDSHRKVRDSQDGLIIQRNLALFFSGGDRQELKLKVAGRIWKEQ
G. arboreum	GaSINA1	Ga01G1519	MAPGGSACKEVESYPAVADYAIATTTPESNSMTTKSSFGFVGKHGIQSNNGVYELLECPVCKNLMYPPIHQCPNGHTLCLNCKNRVRNCCPSCRYDLGNIRFLALEKFAESLELPCKYHSLGCHEILPYYSKLKHKQHCRFRPYNCPYAGSDCSITGDIPTLIAHLKDDHKVDMHDGCTFNHRYVKSNPQEVEHATWMLTVFKCFGKQFCLHFEAFQIGMVPVYMAFLRFMGDDSEAKKFGYCLEVGANGRKLTWQGIPRSIRDGHRKVRDSQDGLVIQRNLALHFSGGDRQELKLRVSGRIWKEA
	GaSINA2	Ga02G1390	MAPGGSACKEVIESHSPVADYDIASAKSESNNATSTTTTTTMKTSVNLVGKHGIHSNNGVYELLECPVCTNLMYPPIHQCPNGHTLCSNCKIRVHNCCPTCRYDLGNIRCLALEKVAESLELPCKYQNLGCQDIFPYYSKLKHEQHCRFRPYNCPYAGSDCCVTGDIPTLVSHLKDDHKVDMHDGCTFNHRYVKSNPHEVENATWMLTVFNCFGRQFCLHFEAFQLGMAPVYMAFLRFMGDDNEAKKFSYSLEVGANGRKLIWQGIPRSIRDSHRKVRDSQDGLVIQRNLALYFSGGDRQELKLRVTGRIWKEE
	GaSINA3	Ga05G3009	MASVNPFFDDLQSKPEVIDPPQNDDIMDCEAVNDPTQAAIKPNVTVSSSVRELLECPVCLNAMYPPIHQCSNGHTLCSGCKPRVHNRCPTCRHELGNIRCLALEKVAASLELPCKYQSFGCIGIYPYYSKLKHESQCSYRPYSCPYAGSECSVIGDIPYLVAHLKDDHKVDMHNGSTFNHRYVKSNPHEVENATWMLTVFSCFGQYFCLHFEAFQLGISPVYIAFLRFMGDDNEAKNYSYSLEVGGNGRKMIWQGVPRSIRDSHRKVRDSFDGLIIQRNMALFFSGGDRKELKLRVTGRIWKEQ
	GaSINA4	Ga08G1125	MEFDNIECVSTTDGMNEDEIHHHNLQHPHPHHAHHQFSSSKPHNATNTTNNGNTTTNNIVGPTAIAPATSVHELLECPVCTNSMYPPIHQCHNGHTICSTCKTRVQHRCPTCRQELGDIRCLALEKVAESLEMPCKYYNLGCPEIFPYYSKLKHEAMCNYRPYNCPYAGSECSVVGDIPFLVGHLRDDHKVDMHTGCTFNHRYVKSNPREVENATWMLTVFHCFGQYFCLHFEAFQLGMAPVYMAFLRFMGDETEARNYSYSLEVGANGRKLIFEGTPRSIRDSHRKVRDSHDGLIIQRNMALFFSGGDRKELKLRVTGKVWKEQQNPDTGVCIPNLRS
	GaSINA5	Ga09G2064	MEYDNIECVSSIDGLNEDEIHHHNLHHPNPHHGHHPFSSSKPHNATNNANNSNMVNNIVGATGITPATSVHELLECPVCTNSMYPPIHQCQNGHTLCSTCKARVHNQCPTCRSELGDIRCLALEKVAESLELPCKYYNLGCPEIFPYYSKLKHEAACNFRPYNCPYAGSECSVVGDIPFLVAHLRDDHKVDMHTGCTFNHRYVKSNPREVENATWMLTVFHSFGQYFCLHFEAFQLGMAPVYMAFLRFMGDEAEARNYSYSLEVGANGRKLTWEGTPRSIRDSHRKVRDSHDGLIIQRNMALFFSGGDRKELKLRVTGRVWKEQQNPDAGPCIQNLCS
	GaSINA6	Ga10G0884	MAPGGGSCKEVIESRVTFSDYDMATSSVDLRGSPLRKTATALSGNLGSTSMNDVHELLECPVCVNLMYPPIYQCPNGHTVCSTCKTRVHNCCPTCRNELGNIRCLALEKVAKSLELPCSYQILGCHDIFPYYSKLKHEKNCRYRPYSCPYAGAECSVTGDIPFLVMHLKNDHRVDMHDGCTFNHRYVKSNPHEVENATWMLTVFNCFGRQFCLHFEAFHIGMAPVYMAFLRFMGDEDEARQFSYSLEVGGSGRKFMWQGVPRSIRDSHRKVRDSQDGLIIQRNLALYFSGGDRQELKLKVAGRIWKEQ
	GaSINA7	Ga10G0863	MGGIRSQSVNLREKGRKDWEFKRFGCMASGNPFFDDLRSKPEVIDLPQNEDRLDSESVNEPTQTTTKPNLIVSNNVRELLECPVCLNAMYPPIHQCLNGHTLCSGCKPRVHNRCPTCRHELGNIRCLALEKVAASLELPCKYQSYGCVGIYPYYSKLKHESQCSYRPYSCPYAGSECTVVGDIPFLVAHLKDDHKVDMHSGSTFNHRYVKSNPHEVENATWMLTVFSCFGQYFCLHFEAFQLGMAPVYIAFLRFMGDDNEAKNYSYSLEVGGNGRKLIWQGVPRSIRDSHRKVRDSFDGLIIQRNMALFFSGGDRKELKLRVTGRIWKEQ
	GaSINA8	Ga11G3979	MESDTTGCVSSIDEIVEDHEIPHHNLLHHPHPRHAPHHQFSSSKPHHNGTNNVNSISNIVGPTAIAPAASVHELLECPVCTNSMYPPIHQCHNGHTLCSTCKIRVHNRCPTCRQELGDIRCLALEKVAESLELPCKYYKLGCPEIFPYYSKLKHEGICIYRPYNCPYAGSECSVVGDIPFLVAHLRDDHKVDMHTGCTFNHRYVKSNPREVENATWMLTVFHCFGQYFCLHFEAFQLGMAPVYMAFIRFMGDETEARNYSYSLEVGANGRKLIWEGAPRSIRDSHRKVRDSHDGLIIQRNMALFFSGGDRKELKLRVTGRIWKEQQNPDANMCIPN
	GaSINA9	Ga11G3036	MEFDSIDCMTSSDVIDDDDEIHHHNQLSSLLKSHSNNGSSNSIVSPAVHSSTTSVHELLECPVCTNSMYPPIHQCHNGHTLCSTCKTRVHNRCPTCRQELGDIRCLALEKVAESLELPCKYTSLGCPEIFPYYSKLKHEALCNFRPYNCPYAGSECTVVGGIPFLVAHLRDDHKVDMHSGCTFNHRYVKSNPREVENATWMLTVFHCYGQYFCLHFEAFQLGMAPVYMAFLRFMGDEVESRNYSYSLEVGGNGRKLIWEGTPRSIRDSHRKVRDSHDGLIIQRNMALFFSGGDRKELKLRVTGRIWKEQQNPEGGACIPNLCS
	GaSINA10	Ga12G1794	MESDSIDCMASSDVMDDDEIHHHQLSSSLSKTHSNNGNSNNSTLSSAVHASTTSVHELLECPVCTNCMYPPIHQCHNGHTLCSTCKTRVHNRCPTCRQELGDIRCLALEKVAESLELPCKYMSLGCPEIFPYYSKLKHEALCNFRPYSCPYAGSECAVVGDIPFLVTHLRDDHKVDMHSGCTFNHRYVKSNPQEVENATWMLTVFHCFGQYFCLHFEAFQLGVAPVYMAFLRFMGDEIEARNYSYSLEVGGNGRKLTWEGTPRSIRDSHRKVRDSHDGLIIQRNMALFFSGGDRKELKLRVTGRIWKEQQNPEGGACIPNLCS
	GaSINA11	Ga13G0083	MDTSMASGNPSFDDLQNKGEAIDHPQNEDTMDCESLNISSQAAVKPNGTVSSSVRELLECPVCCNSMYPPILQCLNGHTLCSGCKPKVDNRCPTCRHELGNIRCLALEKLAASLELPCKYQSFGCNGIYPYYSKPKHEYQCSYRPYGCPYAGSECTVIGDIPHLVAHLKDDHKVDMHNGCTFNHRYVKSNPHEVENATWMLTVFSCFGQYFCLHFEAFHIGLAPVYIAFLRFMGDNNEAKNYSYSLEVGGNGRKLIWQGVPRSIRDSHRKVRDSFDGLIIQRNMALFFSGGDRKELKLRVTGRIWKEQ
	GaSINA12	Ga14G2606	MAPGGGICKDVIESRITFAEYDMATSSAELRGSPLRKAATSLGGNLGATSTNDVHELLECPVCLNLMYPPIYQCPNGHTVCSICKARVHNSCPTCRNELGNIRCLALEKVAESLELPCRYQILGCHDIFPYYSKLKHEKNCRYRPYNCPYAGAECSVTGDIPFLVMHLKNDHKVDMHDGCTFNHRYVKSNPHEVENATWMLTVFNCFGRQFCLHFEAFHIGMAPVYMAFLRFMGDEDEARQFSYSLEVGGYGRKVIWQGVPRSIRDSHRKVRDSQDGLIIQRNLALFFSGGDRQELKLKVAGRIWKEQ
G. raimondii	GrSINA1	Gorai.002G155600	MAPGGSACKEVESYPAVADYAIATTKPESNSMTTKSSFGFVGKHGIQSNNGVYELLECPVCKNLMYPPIHQCPNGHTLCLNCKNRVHNCCPSCQYDLGNIRCLALERFAESLELPCKYHSLGCHEILPYYSKLKHEQHCRFRPYNCPYAGSDCSITGDIPTLIAHLKDDHKVDMHDGCTFNHRYVKLNPHEVENATWMLTVFKCFGKQFCLHFEAFQMGMAPVYMAFLRFMGDDSEAKKFSYCLEVGANGRKLTWQGIPRSIRDSHRKVRDSQDGLVIQRNLALYFSGGDRQELKLRVTGRIWKEA
	GrSINA2	Gorai.002G223600	MAPGGNACKEVIESHSPVADYDIASAKSESNNATSTTTTATMKTSVNLVGKHGIHSNNGVYELLECPVCTNLMYPPIHQCPNGHTLCSNCKIRVHNCCPTCRYDLGNIRCLALEKVAESLELPCKYQNLGCQDIFPYYSKLKHEQHCRFRPYNCPYAGSDCSVTGDIPTLVSHLKDDHKVDMHDGCTFNHRYVKSNPHEVENATWMLTVFNCFGRQFCLHFEAFQLGMAPVYMAFLRFMGDDNEAKKFSYSLEVGANGRKLIWQGIPRSIRDSHRKVRDSQDGLVIQRNLALYFSGGDRQELKLRVTGRIWKEE
	GrSINA3	Gorai.009G296600	MASVNPFFDDLQSKPEVIDPPQNEDIMDCEAVNDPTQAAIKPNVTVSSSVRELLECPVCLNAMYPPIHQCSNGHTLCSGCKPRVHNRCPTCRHELGNIRCLALEKVAASLELPCKYQSFGCIGIYPYYSKLKHESQCSYRPYSCPYAGSECTVIGDIPYLVAHLKDDHKVDMHNGSTFNHRYVKSNPHEVENATWMLTVFSCFGQYFCLHFEAFQLGISPVYIAFLRFMGDDIEAKNYSYSLEVGGNGRKMIWQGVPRSIRDSHRKVRDSFDGLIIQRNMALFFSGGDRKELKLRVTGRIWKEQ
	GrSINA4	Gorai.004G114600	MEFDNIECVSTTDGINEDEIHHHNLQHPHPHHAHHQFSSSKPHNATNTTNNGNTTTNNIVGPTAIAPATSVHELLECPVCTNSMYPPIHQCHNGHTICSTCKTRVHHRCPTCRQELGDIRCLALEKVAESLEMPCKYYNLGCPEIFPYYSKLKHEAMCNYRPYNCPYAGSECSVVGDIPFLVGHLRDDHKVDMHTGCTFNHRYVKSNPREVENATWMLTVFHCFGQYFCLHFEAFQLGMAPVYMAFLRFMGDETEARNYSYSLEVGANGRKLIFEGTPRSIRDSHRKVRDSHDGLIIQRNMALFFSGGDRKELKLRVTGRVWKEQQNPDTGVCIPNLCS
	GrSINA5	Gorai.006G201400	MEYDNIECVSSIDGLNEDEIHHHNLHHPSPHHGHHPFSSSKPHNATNNANNSNMVNNIVGATGITPATSVHELLECPVCTNSMYPPIHQCQNGHTLCSTCKARVHNQCPTCRSELGDIRCLALEKVAESLELPCKYYNLGCPEIFPYYSKLKHEAACNFRPYNCPYAGSECSVVGDIPFLVAHLRDDHKVDMHTGCTFNHRYVKSNPREVENATWMLTVFHSFGQYFCLHFEAFQLGMAPVYMAFLRFMGDEAEARNYSYSLEVGANGRKLTWEGTPRSIRDSHRKVRDSHDGLIIQRNMALFFSGGDRKELKLRVTGRVWKEQQNPDAGPCIQNLCS
	GrSINA6	Gorai.011G212100	MAPGGGSCKEVIESRVTFSDYDMATSSADLRGSPLRKTATALSGNLGSTSMNDVHELLECPVCVNLMYPPIYQCPNGHTVCSTCKTRVHNCCPTCRNELGNIRCLALEKVAESLELPCSYQILGCNDIFPYYSKLKHEKNCRYRPYSCPYAGAECSVTGDIPFLVMHLKNDHKVDMHDGCTFNHRYVKSNPHEVENATWMLTVFNCFGRQFCLHFEAFHIGMAPVYMAFLRFMGDEDEARQFSYSLEVGGSGRKFMWQGVPRSIRDSHRKVRDSQDGLIIQRNLALYFSGGDRQELKLKVAGRIWKEQ
	GrSINA7	Gorai.011G213000	MASGNPFFDDLRSKPEVIDLPQNEDHLDSESVNEPTQTATKPNLIVSSNVRELLECPVCLNAMYPPIHQCLNGHTLCSGCKPRVHNRCPTCRHELGNIRCLALEKVAASLELPCKYQSYGCVGIYPYYSKLKHESQCSYRPYSCPYAGSECTVVGDIPFLVAHLKDDHKVDMHSGSTFNHRYVKSNPHEVENATWMLTVFSCFGQYFCLHFEAFQLGMAPVYIAFLRFMGDDNEAKNYSYSLEVGGNGRKLIWQGVPRSIRDSHRKVRDSFDGLIIQRNMALFFSGGDRKELKLRVTGRIWKEQ
	GrSINA8	Gorai.007G015600	MESDSIECVSSIDEIVEDHEIPHHNIQHHPHPRHAPHHQLSSSKPHHNGTNNVNSISNIVGPTAIAPAASVHELLECPVCTNSMYPPIHQCHNGHTLCSTCKIRVHNRCPTCRQELGDIRCLALEKVAESLELPCKYYKLGCPEIFPYYSKLKHEGICIYRPYNCPYAGSECSVVGDIPFLVAHLRDDHKVDMHTGCTFNHRYVKSNPREVENATWMLTVFHCFGQYFCLHFEAFQLGMAPVYMAFIRFMGDETEARNYSYSLEVGANGRKLIWEGTPRSIRDSHRKVRDSHDGLIIQRNMALFFSGGDRKELKLRVTGRIWKEQQNPDANTCIPN
	GrSINA9	Gorai.007G108500	MEFDSIDCMTSSDVIDDDDEIHHHNQLSSLLKSHSNNGSSNSIVSPAVHSSTTSVHELLECPVCTNSMYPPIHQCHNGHTLCSTCKTRVHNRCPTCRQELGDIRCLALEKVAESLELPCKYTSLGCPEIFPYYSKLKHEALCNFRPYNCPYAGSECTVVGGIPFLVAHLRDDHKVDMHSGCTFNHRYVKSNPREVENATWMLTVFHCYGQYFCLHFEAFQLGMAPVYMAFLRFMGDEVESRNYSYSLEVGGNGRKLIWEGTPRSIRDSHRKVRDSHDGLIIQRNMALFFSGGDRKELKLRVTGRIWKEQQNPEGGACIPNLCS
	GrSINA10	Gorai.008G125600	MESDSIDCMASSDVMDDDEIHHHQLSSSLSKTHSNNGNSNNSSLSSAVHPSTTSVHELLECPVCTNSMYPPIHQCHNGHTLCSTCKTRVHNRCPTCRQELGDIRCLALEKVAESLELPCKYMSLGCPEIFPYYSKLKHEALCNFRPYSCPYAGSECAVVGDIPFLVTHLRDDHKVDMHSGCTFNHRYVKSNPQEVENATWMLTVFHCFGQYFCLHFEAFQLGVAPVYMAFLRFMGDEIEARNYSYSLEVGGNGRKLIWEGTPRSIRDSHRKVRDSHDGLIIQRNMALFFSGGDRKELKLRVTGRIWKEQQNPEGGACIPNLCS
	GrSINA11	Gorai.013G005100	MDTSMASGNPFFDDLQNKGEDIDHPQNEDIMDCESLNIPSQAAVKPNGTVSSSVRELLECPVCCNSMYPPILQCLNGHTLCSGCKPKVDNRCPTCRHELGNIRCLALEKLAASLELPCKYQSFGCNGIYPYYSKPKHEYQCSYRPYGCPYAGSECTVIGDIPHLVAHLKDDHKVDMHNGCTFNHRYVKSNPHEVENATWMLTVFSCFGQYFCLHFEAFHIGLAPVYIAFLRFMGDNNEAKNYSYSLEVGGNGRKLIWQGVPRSIRDSHRKVRDSFDGLIIQRNMALFFSGGDRKELKLRVTGRIWKEQ
	GrSINA12	Gorai.013G005700	MAPGGGICKDVIESRITFAEYDMATSSAELRGSPLRKAATSLGGNLGATSTNDVHELLECPVCLNLMYPPIYQCPNGHTVCSICKARVHNSCPTCRNELGNIRCLALEKVAESLELPCRYQILGCHDIFPYYSKLKHEKNCRYRPYHCPYAGAECSVTGDIPFLVVHLKNDHKVDMHDGCTFNHRYVKSNPHEVENATWMLTVFNCFGRQFCLHFEAFHIGMAPVYMAFLRFMGDEDEARQFSYSLEVGCYGRKVTWQGVPRSIRDSHRKVRDSQDGLIIQRNLALFFSGGDRQELKLKVAGRIWKEQ
A. thaliana	AtSINAT1	AT2G41980	MAPGGSALKEALESNSTGVDYEVKMAKVEANSKPTKSGSGSIGKFHSSNGVYELLECPVCTNLMYPPIHQCPNGHTLCSSCKLRVQNTCPTCRYELGNIRCLALEKVAESLEVPCRYQNLGCQDIFPYYSKLKHEQHCRFRSYSCPYAGSECSVTGDIPTLVDHLKDDHKVDMHDGCTFNHRYVKSNPHEVENATWMLTVFNCFGRQFCLHFEAFQLGMAPVYMAFLRFMGDENEAKKFSYSLEVGAHSRKLTWQGIPRSIRDSHRKVRDSQDGLIIPRNLALYFSGSDKEELKLRVTGRIWKEE
	AtSINAT2	AT3G58040	MAPGGSALKEVMESNSTGMDYEVKTAKVEVNNNKPTKPGSAGIGKYGIHSNNGVYELLECPVCTNLMYPPIHQCPNGHTLCSNCKLRVQNTCPTCRYELGNIRCLALEKVAESLEVPCRYQNLGCHDIFPYYSKLKHEQHCRFRPYTCPYAGSECSVTGDIPTLVVHLKDDHKVDMHDGCTFNHRYVKSNPHEVENATWMLTVFNCFGRQFCLHFEAFQLGMAPVYMAFLRFMGDENEAKKFSYSLEVGAHGRKLTWQGIPRSIRDSHRKVRDSQDGLIIPRNLALYFSGGDRQELKLRVTGRIWKEE
	AtSINAT3	AT3G61790	MDLDSMDCTSTMDVTDDEEIHQDRHSYASVSKHHHTNNNTTNVNAAASGLLPTTTSVHELLECPVCTNSMYPPIHQCHNGHTLCSTCKARVHNRCPTCRQELGDIRCLALEKVAESLELPCKHMSLGCPEIFPYYSKLKHETVCNFRPYSCPYAGSECSVTGDIPFLVAHLRDDHKVDMHSGCTFNHRYVKSNPREVENATWMLTVFHCFGQYFCLHFEAFQLGMAPVYMAFLRFMGDETEARNYNYSLEVGGYGRKLIWEGTPRSVRDSHRKVRDSHDGLIIQRNMALFFSGGDRKELKLRVTGRIWKEQQQSGEGGGACIPNLS
	AtSINAT4	AT4G27880	METDSMECVSSTGNEIHQNGNGHQSYQFSSTKTHGGAAAAAVVTNIVGPTATAPATSVYELLECPVCTYSMYPPIHQCHNGHTLCSTCKVRVHNRCPTCRQELGDIRCLALEKVAESLELPCKFYNLGCPEIFPYYSKLKHESLCNFRPYSCPYAGSECGIVGDIPFLVAHLRDDHKVDMHAGSTFNHRYVKSNPREVENATWMLTVFHCFGQYFCLHFEAFQLGMGPVYMAFLRFMGDEEDARSYSYSLEVGGSGRKLTWEGTPRSIRDSHRKVRDSNDGLIIQRNMALFFSGGDRKELKLRVTGKIWKEQHSPDSGLSIPNLSSS
	AtSINAT5	AT5G53360	METDSIDSVIDDDEIHQKHQFSSTKSQGGATVVISPATSVYELLECPVCTNSMYPPIHQCHNGHTLCSTCKSRVHNRCPTCRQELGDIRCLALEKVAESLELPCKYYNLGCLGIFPYYSKLKHESQCNFRPYSCPYAGSECAAVGDITFLVAHLRDDHKVDMHTGCTFNHRYVKSNPREVENATWMLTVFQCFGQYFCLHFEAFQLGMAPVYMAFLRFMGDEDDARNYTYSLEVGGSGRKQTWEGTPRSVRDSHRKVRDSHDGLIIQRNMALFFSGGDKKELKLRVTGRIWKEQQNPDSGVCITSMCSS
Note: a The protein sequences encoded by genes are manually re-annotated.
